# Supplementary material for: Analysis of the circular RNA transcriptome in endometrial cancer
Source: Oncotarget. 2017 Dec 20;9(5):5786–96. doi: 10.18632/oncotarget.23534 (PMC5814174; doi:10.18632/oncotarget.23534)
Supplement: Supplementary file 2 [file oncotarget-09-5786-s002.xlsx]

## Sheet: Sheet1
Gene	No. of hotspot genes
	Normal	EC
ADAMTS19	12	0
AGTPBP1	13	0
AKAP10	15	0
AKAP13	22	18
AKT3	15	14
ANKIB1	12	0
ANKRD13C	14	11
ANKRD36	47	38
ANKRD36C	38	31
APLF	15	13
AQR	11	0
ARHGAP10	25	18
ARHGAP26	13	0
ARHGEF12	19	15
ARIH1	13	0
ARMC9	11	0
ASH1L	15	0
ATAD2B	12	12
ATE1	16	0
ATM	22	17
ATP8B4	15	0
ATP9B	21	12
ATRNL1	35	22
ATRX	14	0
ATXN10	13	11
ATXN2	20	12
BARD1	14	11
BAZ2B	12	0
BBS9	11	0
BIRC6	35	25
BPTF	18	15
BRWD1	32	21
BTAF1	13	0
C10orf76	12	0
C16orf62	19	11
C5orf42	27	13
CANX	11	13
CAPRIN1	11	0
CASC15	12	0
CCAR1	16	11
CCDC7	16	0
CCDC91	14	0
CCZ1	15	0
CCZ1B	13	0
CDC42BPA	13	0
CDK13	11	0
CDKAL1	13	0
CEP112	18	11
CEP128	13	0
CEP192	11	0
CEP350	12	0
CEP70	13	13
CHD2	22	14
CHD9	22	14
CLASP2	14	0
CNKSR3	11	0
CNTLN	14	0
COL3A1	11	0
CREBBP	11	0
CSE1L	11	0
CSPP1	18	0
CUL5	12	0
DDX17	14	11
DENND1A	13	0
DENND1B	13	0
DENND4A	24	14
DENND4C	20	15
DENND5B	20	15
DGKB	12	12
DLG1	14	11
DMBT1	32	50
DMD	29	14
DMXL1	11	0
DNAH14	0	18
DOCK1	24	15
DPP8	14	0
DPY19L2	13	0
DYNC2H1	20	17
EEA1	12	0
EFCAB13	15	11
EHMT1	11	0
EIF4G3	14	0
ELF2	11	12
ENPP1	11	0
EP300	13	0
EPS15	18	0
ERC1	13	13
ESR1	0	11
ESYT2	13	0
ETFA	14	0
EVI5	14	14
FAM13B	17	12
FAM178A	11	0
FAM208A	15	0
FAM73A	17	13
FARP2	14	0
FBXL20	11	0
FCHO2	13	0
FER	19	13
FIP1L1	0	11
FNDC3A	11	0
FNDC3B	14	18
FOCAD	18	12
GFPT1	0	11
GKAP1	12	0
GMPS	12	0
HEATR5B	11	0
HECTD1	21	11
HERC1	13	0
HERC4	18	15
HOOK3	21	12
HP1BP3	15	0
HUWE1	11	0
IBTK	17	0
IFT81	14	0
IFT88	17	0
INADL	0	11
INTS8	11	0
IQGAP1	17	0
ITCH	14	0
ITPR2	15	0
KCNMA1	19	0
KDM1A	14	0
KIF1B	17	0
KLHDC1	14	0
KMT2C	23	16
KMT2E	15	13
LARP1B	14	0
LARP4	22	15
LRBA	15	14
LRCH3	18	13
LTBP1	13	0
MACF1	12	0
MALAT1	12	0
MAN2A1	12	0
MAP4K3	16	0
MAP4K5	17	0
MED13	13	0
MGA	12	0
MGEA5	15	11
MKLN1	13	0
MSH3	11	0
MT-RNR2	0	12
MTR	11	0
MUC16	17	24
MYH11	12	0
MYO9A	17	12
NBAS	27	21
NBEAL1	15	11
NBPF10	20	23
NBPF14	18	15
NBPF19	35	31
NBPF20	22	33
NCKAP1	14	0
NCOA1	16	12
NCOR1	15	0
NCOR2	16	0
NDUFS1	14	0
NEK1	24	21
NEMF	25	13
NF1	16	14
NOX4	23	0
NPEPPS	11	0
NRD1	12	0
NUP133	11	0
NUP153	11	0
NUP98	15	0
OSBPL9	12	0
PALLD	13	11
PAN3	16	13
PARD3	14	11
PARG	11	0
PCCA	24	19
PCM1	12	0
PCNX	0	11
PCNXL2	13	11
PDLIM5	18	0
PDS5A	19	14
PDS5B	11	0
PGR	11	12
PHF20	14	0
PHKB	11	0
PICALM	26	23
PIK3C2A	14	0
PKD2	16	0
PLEKHA5	21	17
PLEKHH2	15	0
POLB	11	0
POLI	12	0
PPA2	13	12
PPP6R3	27	19
PRDM5	14	0
PRKDC	11	0
PRPSAP2	12	0
PSME4	19	11
PTK2	49	35
PTPN12	20	13
PTPN13	15	13
PTPN4	20	0
PUM2	15	0
RABGAP1	0	12
RALGAPA1	18	0
RARS	13	11
RBM39	12	0
RC3H2	11	0
RERE	21	16
REV3L	26	17
RFWD2	21	16
RGS22	12	0
RNF111	13	0
RNGTT	13	0
ROCK1	16	0
RPS6KA5	11	0
RPS6KC1	17	11
RSF1	13	13
RUFY2	18	0
SBF2	11	0
SCAF8	14	0
SCFD1	11	0
SCMH1	14	0
SEC31A	17	12
SEMA3C	11	0
SENP6	33	19
SETD2	20	13
SFMBT2	11	12
SKIV2L2	14	0
SLMAP	19	11
SMARCC1	39	33
SMCHD1	13	0
SNX13	12	0
SNX14	22	11
SOAT1	11	0
SOS2	19	12
SPAG9	11	0
SPATA6	11	0
SPECC1L	12	0
SPG11	11	0
SPIDR	11	0
SSBP2	12	0
ST7L	19	0
STAG1	20	14
STK3	15	13
STK33	11	0
STK39	15	12
SVIL	11	0
SYNE1	13	0
SYNE2	12	0
TBC1D1	23	11
TBC1D19	12	0
TBC1D32	11	0
TBC1D5	12	0
TBCD	15	0
THADA	13	0
TMEM245	19	11
TRAPPC8	15	0
TRPM7	18	12
TTBK2	12	0
TTC3	14	11
UBA2	18	13
UBAP2	31	27
UBE4B	11	0
UBQLN1	11	0
UBR1	12	0
UBR2	23	14
UBR3	19	11
UBR5	13	0
UGGT2	12	0
USP25	13	0
USP3	14	11
USP33	14	0
USP34	31	20
USP37	11	0
USP48	14	0
UTRN	23	14
VMP1	11	0
VPS13B	27	18
VWA8	20	17
WDFY3	17	0
WDR12	14	0
WDR7	11	0
WRN	13	0
XPO1	36	26
ZCCHC11	19	14
ZDHHC20	11	0
ZEB1	20	11
ZMYM2	13	14
ZMYM4	17	0
ZNF638	15	0
