# Supplementary material for: Analysis of the circular RNA transcriptome in endometrial cancer
Source: Oncotarget. 2017 Dec 20;9(5):5786–96. doi: 10.18632/oncotarget.23534 (PMC5814174; doi:10.18632/oncotarget.23534)
Supplement: Supplementary file 3 [file oncotarget-09-5786-s003.xlsx]

## Sheet: Sheet1
Chromosomal location	Gene	Genomic location	1N	2T	3N	4T	5N	6T	7N	8T	9N	10T	11N	12T	logFC	PValue
chr1:224952670|225007544	DNAH14	exon	0.0685019	0.163094	0.0417663	0.0668004	0.0505794	0.132148	0	0.212834	0.0870761	0.374533	0	0.460139	3.64854	8.55844e-09	1
chr16:21457771|21889392	unannotated	intergenic region	0.525181	0.931967	0	0.280562	0	0.748836	0	0.787485	0	0.87391	0.93988	1.12734	5.22654	2.63547e-07	1
chr1:805799|810170	RP11-206L10.8	exon	0	0.442684	1.52447	0.146961	0	1.76197	0	2.0432	0	0.187267	0	0.184055	6.57305	7.69372e-07
chr22:50372020|50394135	PPP6R2	exon	0.11417	0.163094	0.0835326	0.0668004	0.0758692	0.110123	0	0.106417	0.0870761	0.124844	0.0494674	0.184055	2.20777	4.68149e-05
chrX:94525211|94529483	unannotated	intergenic region	0.0685019	0.186393	0	0	0.227607	0.132148	0	0.255401	0.152383	1.43571	0.0494674	1.42643	3.77027	5.01279e-05
chr5:139278327|139279129	SIL1	exon	0.0456679	0.0931967	0	0.0534403	0	0	0	0.0638502	0.108845	0.124844	0	0.161048	3.48237	0.000128595
chr19:39877663|39893527	FCGBP	exon	0.11417	0.256291	0.0626494	0.133601	0.177028	0.28632	0	0.148984	0.108845	0.124844	0	0	2.36924	0.000150116
chr12:102039868|102046119	CCDC53	exon	0.251173	0	0.250598	0	0.354056	0.0880984	0.342058	0.0851335	0.152383	0	0.247337	0	-2.71235	0.000167729	1
chr2:23880639|23885829	ATAD2B	exon	0.205506	0	0.167065	0	0.328766	0.0880984	0.228039	0.0425668	0.195921	0	0.197869	0	-2.78695	0.000235842	1
chr10:126970702|127127764	DOCK1	exon	0.0913358	0.163094	0	0.0400802	0.101159	0.0880984	0	0.1277	0	0.291303	0	0.138042	3.87699	0.000283692
chr19:23358430|23362725	ZNF91	exon	0.776354	0.722274	0.167065	0.160321	0.429925	0.550615	0.478882	0.425668	0.522457	1.22764	0.445206	0.690208	1.56835	0.000463667
chr6:118511298|118566316	CEP85L	exon	0.0456679	0.0931967	0	0	0.101159	0.198221	0.114019	0.255401	0.0653071	0.0832296	0.123668	0.138042	1.6141	0.000529919
chr13:49168613|49178654	FNDC3A	exon	0.159838	0	0.208831	0	0.101159	0	0.159627	0.0425668	0.195921	0	0.173136	0	-3.49818	0.000592265	1
chr16:53873786|53888951	FTO	exon	1.41571	0.163094	1.3574	0.0267201	1.59325	1.23338	2.23478	1.23444	1.41499	0.0624222	1.18722	0.0460139	-1.66014	0.000640631	1
chr1:84865385|84866138	LPAR3	exon	0.159838	0.302889	0	0.0801604	0.278187	0.198221	0	0.425668	0.0653071	0.0832296	0	0.0690208	3.02042	0.000724175
chr6:168509915|168549203	SMOC2	exon	0.479513	0	0.167065	0	0.328766	0.132148	0.228039	0.106417	0.413612	0	0.222603	0	-2.53898	0.00100466	1
chr3:195959183|195960086	unannotated	intergenic region	0.548015	0	0.814442	0.0668004	0	0	0.41047	0	0.827223	0	0.544141	0.161048	-2.64381	0.00112247
chr12:131000383|131014340	ADGRD1	exon	0.205506	0	0.0417663	0	0.177028	0.0440492	0.0684117	0	0.261228	0	0.0742011	0	-3.35734	0.00129889	1
chr2:38121985|38131614	CYP1B1-AS1	exon	0.456679	0.0465983	0.710027	0.0267201	0.682822	0.550615	2.28039	0.957752	0.565995	0	0.544141	0	-1.75851	0.00135937	1
chr4:38035588|38054338	TBC1D1	exon	0.137004	0	0.187948	0	0.126449	0	0.182431	0.0638502	0.239459	0	0.148402	0	-3.40031	0.00137835	1
chr2:26263380|26277160	HADHB	exon	0.319675	0	0.271481	0	0.227607	0.0880984	0.592901	0.361818	0.348304	0	0.420473	0	-2.52573	0.00152944	1
chr7:5641154|5652510	RNF216	exon	0.11417	0	0.313247	0	0.126449	0.0660738	0.205235	0.0425668	0.261228	0	0.123668	0	-2.58201	0.00196729	1
chr11:57491224|57491862	SLC43A1	exon	0.388177	0	0.856209	0.0400802	0.632243	0.660738	1.14019	0.468234	0.870761	0	0.395739	0	-2.04811	0.00200605
chr2:40139401|40177855	SLC8A1-AS1	exon	0.593683	0.0465983	0.459429	0	0.480505	0.352393	0.912156	0.617218	1.11022	0	0.445206	0	-2.20766	0.00227905	1
chr19:58260851|58263676	ZNF544	exon	0.274007	0	0.313247	0	0.151738	0.110123	0.387666	0.1277	0.261228	0	0.247337	0	-2.39676	0.0022869	1
chr6:130926605|130956499	EPB41L2	exon	0.707853	0.0465983	0.939741	0.0400802	0.606953	0.925033	2.80488	1.06417	1.21907	0.0416148	1.38509	0	-1.87644	0.0023
chr5:77449760|77489572	WDR41	exon	0.159838	0	0.0417663	0	0.227607	0.0660738	0.228039	0.0425668	0.370074	0.0416148	0.123668	0	-2.07049	0.00241638	1
chr3:130967145|130969396	ATP2C1	exon	0.0685019	0	0.125299	0	0.0758692	0	0.228039	0.0425668	0.0870761	0	0.0989347	0	-3.16168	0.00263415	1
chr1:92662719|92704744	EVI5	exon	0.182672	0	0.208831	0	0.177028	0.0660738	0.273647	0.0851335	0.195921	0	0.0989347	0	-2.36673	0.00280493	1
chr8:105419144|105444381	ZFPM2	exon	0.296841	0	0.772676	0.0267201	0.151738	0.374418	2.66806	0.681068	0.45715	0	1.06355	0	-2.30968	0.00290606
chr1:46055795|46080750	PIK3R3	exon	0.0913358	0.0698975	0.0835326	0.0267201	0.151738	0.154172	0	0.0851335	0.108845	0.353726	0	0.276083	2.30102	0.00300475
chr1:44308310|44319744	ERI3	exon	0.11417	0	0.0417663	0	0.126449	0	0.228039	0.0638502	0.239459	0	0.0742011	0	-3.19615	0.00352139	1
chr11:89432784|89451895	NOX4	exon	0.707853	0.116496	0.689144	0.0400802	0.202318	0.242271	0.843744	0.255401	0.696609	0	0.46994	0	-1.63756	0.00366843
chr2:8908621|8958642	MBOAT2	exon	0.730686	0.0931967	0.563845	0	0.708112	0.638713	1.43665	0.723635	0.805454	0.0624222	0.519407	0	-1.55189	0.0037152	1
chr17:64519321|64526200	CEP95	exon	0.319675	0	0.250598	0	0.278187	0.28632	0.433274	0.1277	0.195921	0	0.395739	0	-2.31857	0.00371675
chr15:55951376|55966546	NEDD4	exon	0.22834	0	0.187948	0	0.126449	0.0440492	0.182431	0.0425668	0.0653071	0	0.0742011	0	-2.49776	0.00374692	1
chr2:68567341|68578003	APLF	exon	0.22834	0	0.146182	0	0.151738	0.110123	0.205235	0	0.152383	0	0.0989347	0	-3.25634	0.00393938	1
chr1:215586495|215595471	KCTD3	exon	0.0913358	0	0.0626494	0	0.202318	0	0.0912156	0.0425668	0.195921	0	0.148402	0	-3.35526	0.00395947	1
chr19:57455653|57456182	AC004076.9	exon	0.274007	0	0.480312	0.0267201	0.961009	0.616689	0.82094	0.468234	0.45715	0	0.321538	0	-1.75555	0.0039873	1
chr10:97436417|97437750	EXOSC1	exon	1.68971	0.326188	1.94213	0.120241	1.59325	1.69589	3.99068	1.89422	2.85174	0.0624222	1.90449	0.0460139	-1.52708	0.00408006
chr10:32543300|32584304	unannotated	intergenic region	2.00939	0.302889	2.29715	0.173681	1.84615	1.49767	3.96788	2.49016	2.22044	0.166459	1.97869	0.161048	-1.11473	0.00410036	1
chr9:77381976|77407607	VPS13A	exon	0.0913358	0	0.104416	0	0.0505794	0	0.205235	0.0851335	0.195921	0	0.371005	0	-3.10887	0.00415128	1
chr3:171188702|171194635	TNIK	exon	0.296841	0	0.229715	0.0534403	0.429925	0.132148	0.273647	0.0638502	0.261228	0	0.222603	0	-1.92291	0.00428063	1
chr2:166447612|166472445	SCN7A	exon	0.205506	0	0.292364	0	0.101159	0.176197	0.82094	0.297967	0.67484	0	0.618342	0	-2.53022	0.00436749
chr7:77083887|77098951	RP11-467H10.2	exon	0.388177	0	0.146182	0	0.455215	0.264295	0.136823	0.0638502	0.587764	0.0832296	0.371005	0	-1.76441	0.00437692	1
chr1:1668327|1732523	unannotated	intergenic region	0.0456679	0.0698975	0.0417663	0.0400802	0	0	0	0.0851335	0	0.0416148	0.0742011	0.0460139	2.34528	0.00444455
chr1:1669664|1734835	unannotated	intergenic region	0.137004	0.302889	0.250598	0.0668004	0.303477	0.132148	0.114019	0.446951	0.195921	0.499377	0.222603	0.29909	1.62742	0.00446962
chr8:141253989|141254629	SLC45A4	exon	1.98655	0.232992	1.33652	0.0668004	1.36564	1.5197	2.59964	1.42599	2.06806	0.124844	1.58296	0.184055	-1.18191	0.00451239
chr1:246726892|246740301	SCCPDH	exon	0.0913358	0	0.0835326	0	0.126449	0.0440492	0.114019	0	0.0653071	0	0.0989347	0	-3.02314	0.00453672	1
chr5:139600372|139614966	UBE2D2	exon	0.0913358	0.139795	0.125299	0.0534403	0.202318	0.0440492	0.159627	0.297967	0.348304	1.1236	0.197869	0.943284	1.85214	0.00454331
chr7:130039464|130049144	ZC3HC1	exon	0.342509	0.0465983	0.33413	0	0.429925	0.220246	0.478882	0.319251	0.544226	0	0.296804	0	-1.87398	0.00465553	1
chr5:38523419|38530666	LIFR	exon	1.82672	0.349488	2.31803	0.0935205	1.39093	1.47565	3.46619	1.70267	2.78644	0	1.70662	0.0920277	-1.68912	0.00480396
chr4:94573351|94586444	PDLIM5	exon	2.14639	0.209693	2.00478	0.120241	1.21391	1.54172	3.28376	1.95807	2.69936	0.0624222	1.83029	0	-1.78086	0.00497941
chr9:16435555|16437524	BNC2	exon	0.433845	0.116496	0.375897	0	0.101159	0.110123	0.592901	0.170267	0.326535	0	0.93988	0	-1.9689	0.00504738
chr2:241407537|241413421	FARP2	exon	0.0456679	0	0.104416	0	0.177028	0.0440492	0.296451	0.0851335	0.195921	0	0.0989347	0	-2.3249	0.00506375	1
chr16_KI270853v1_alt:1421807|1436828	unannotated	intergenic region	0.0685019	0	0.167065	0	0.0758692	0.0440492	0.456078	0.106417	0.152383	0	0.173136	0	-2.26958	0.00513508	1
chr1:92563642|92704744	EVI5	exon	0.525181	0	0.563845	0	0.379346	0.396443	0.387666	0.297967	0.500688	0	0.371005	0	-2.5226	0.0052102
chr1:145839890|145842477	POLR3C	exon	0.274007	0.0465983	0.146182	0	0.303477	0.154172	0.342058	0.1277	0.304766	0	0.197869	0	-1.71709	0.00524145	1
chr1:243545510|243573048	AKT3	exon	0.319675	0	0.313247	0	0.177028	0.198221	0.570097	0.297967	0.544226	0	0.371005	0	-2.37511	0.0052495
chr3:101168648|101177102	unannotated	intergenic region	0.570849	0.0465983	0.417663	0.0400802	0.101159	0.0440492	0.136823	0.0425668	0.130614	0	0.173136	0	-1.67803	0.00532349	1
chr2:147896301|147899898	ACVR2A	exon	2.14639	0.302889	2.38068	0.146961	1.87144	1.98221	4.05909	2.70299	3.30889	0.145652	2.2755	0.0920277	-1.35816	0.00537649
chr11:18514678|18519603	TSG101	exon	0.182672	0	0.187948	0	0.126449	0.0880984	0.228039	0.0425668	0.174152	0	0.0989347	0	-2.37791	0.00539703	1
chr12:45378053|45390498	ANO6	exon	0.137004	0	0.375897	0	0.126449	0.110123	0.387666	0.1277	0.261228	0	0.197869	0	-2.25212	0.00541034	1
chr1_KI270763v1_alt:625779|855380	unannotated	intergenic region	0.274007	0	0.271481	0	0.455215	0.198221	0.478882	0.383101	0.391843	0	0.173136	0	-2.18016	0.0056077	1
chr19:11546675|11546969	CNN1	exon	0.411011	0.0465983	0.522079	0	0.227607	0.242271	0.615705	0.340534	0.67484	0	0.395739	0	-1.98955	0.00562233
chr8:38429682|38429948	FGFR1	exon	0.137004	0	0.710027	0.0400802	0.379346	0.176197	0.752529	0.681068	0.740147	0	0.494674	0	-1.92831	0.00564026	1
chr2:97194726|97204263	ANKRD36	exon	0.0456679	0.116496	0	0.0267201	0	0	0.0912156	0.106417	0.0653071	0.145652	0	0	2.33375	0.0056986
chr8:67299209|67302466	ARFGEF1	exon	0.182672	0	0.250598	0.0400802	0.227607	0.0660738	0.273647	0.106417	0.21769	0	0.371005	0	-1.87919	0.00581248	1
chr13:30227412|30241086	KATNAL1	exon	0.411011	0	0.480312	0	0.328766	0.352393	0.592901	0.532085	0.783685	0	0.494674	0	-2.58816	0.00587576
chr11:32452021|32454178	WT1-AS	exon	0.159838	0	0.229715	0.0400802	0.303477	0.154172	0.433274	0.1277	0.391843	0	0.272071	0	-1.73101	0.00589979	1
chr7:153858490|153865052	unannotated	intergenic region	0.662185	0.139795	0.522079	0.0267201	0.632243	0.682762	1.45945	0.617218	1.28437	0	1.45929	0	-1.82711	0.00611685
chr9:68378199|68392473	PGM5	exon	0.433845	0.0698975	0.689144	0	0.379346	0.374418	1.66468	1.08545	1.02314	0	0.445206	0	-1.96775	0.00619596	1
chr10:7243558|7285954	SFMBT2	exon	1.1417	0.232992	0.66826	0	1.01159	0.792885	1.29982	0.979036	1.28437	0.0416148	0.865679	0.0460139	-1.4625	0.00623648	1
chr19_GL383573v1_alt:129372|130738	unannotated	intergenic region	0.22834	0	0.0626494	0	0.278187	0.198221	0.250843	0.0851335	0.348304	0	0.247337	0	-2.19478	0.00636437	1
chr12:7819482|7923024	unannotated	intergenic region	0.159838	0.326188	0.187948	0	0	0.198221	0	0.425668	0	0.499377	0.222603	0.161048	3.08572	0.00641512
chr17:12705128|12723008	MYOCD	exon	0.342509	0	0.250598	0	0.177028	0.132148	0.638509	0.404384	0.370074	0	0.247337	0	-2.18408	0.00654786	1
chr1:247159006|247159813	ZNF124	exon	0.182672	0.0931967	0.167065	0.0801604	0.202318	0.220246	0.319255	0.404384	0.195921	0.291303	0.0989347	0.184055	1.22687	0.00681575
chr19:21033456|21034184	ZNF430	exon	0.685019	0.0698975	0	0.146961	0	0.52859	0.798136	0.553368	0	0.0624222	0	0.115035	3.52388	0.00684172
chr1_KI270763v1_alt:625779|707824	unannotated	intergenic region	0.182672	0	0.0626494	0	0.126449	0.0880984	0.159627	0	0.21769	0	0.0742011	0	-3.08782	0.00687677	1
chr8:98526742|98548161	STK3	exon	0.159838	0	0.146182	0	0.151738	0.0440492	0.228039	0.0851335	0.174152	0	0.0494674	0	-2.26999	0.00708046	1
chr9:109050283|109073438	TMEM245	exon	0.137004	0	0.0626494	0	0.0758692	0.0440492	0.0912156	0	0.152383	0	0.0989347	0	-2.95573	0.00715236	1
chr3:71041328|71053773	FOXP1	exon	0.365343	0.0931967	0.480312	0	0.278187	0.198221	0.570097	0.297967	0.500688	0	0.445206	0	-1.78163	0.00719844	1
chr6:56179578|56182656	COL21A1	exon	0.479513	0	0.375897	0	0.278187	0.242271	0.82094	0.425668	0.239459	0	0.123668	0	-2.06523	0.00722899	1
chr14:66965191|67023675	GPHN	exon	0.0685019	0	0.104416	0	0.177028	0.132148	0.273647	0	0.130614	0	0.148402	0	-3.12842	0.0072308	1
chr1:161846449|161863312	ATF6	exon	0.388177	0.0931967	0.459429	0	0.328766	0.220246	0.570097	0.276684	0.696609	0.0416148	0.247337	0	-1.4367	0.00728678	1
chr7:35667434|35673278	HERPUD2	exon	0.319675	0	0.438546	0.0400802	0.328766	0.264295	0.752529	0.404384	0.67484	0.0416148	0.568875	0	-1.53265	0.00735304	1
chr6:57050774|57055797	unannotated	intergenic region	0.479513	0.0698975	0.626494	0	0.505794	0.704787	1.163	0.617218	0.827223	0	0.593608	0	-1.98087	0.00739536
chr19:47416652|47417350	MEIS3	exon	0.525181	0	0.39678	0.0534403	0.227607	0.264295	0.752529	0.212834	0.370074	0	0.420473	0	-1.82531	0.00741895
chr4:151132331|151135132	SH3D19	exon	0.205506	0	0.229715	0	0.101159	0.132148	0.433274	0.0638502	0.348304	0.0416148	0.222603	0	-1.9682	0.0076117
chr4:106193609|106212835	TBCK	exon	0.0913358	0	0.146182	0	0.101159	0	0.0912156	0.0425668	0.174152	0	0.0494674	0	-3.00987	0.00775137	1
chr2:97194726|97202393	ANKRD36	exon	0.159838	0	0.0626494	0	0.0758692	0	0.0912156	0.0425668	0.130614	0	0.123668	0	-2.97848	0.00778665	1
chr16:27213585|27215008	KDM8	exon	0.433845	0.0698975	0.33413	0	0.404636	0.330369	0.889352	0.468234	0.740147	0.0624222	0.494674	0	-1.42826	0.00796471	1
chr9:109050283|109050692	TMEM245	exon	0.548015	0	0.313247	0.0400802	0.202318	0.220246	0.93496	0.319251	0.67484	0	0.197869	0	-1.80221	0.00802813
chr3:123647224|123649194	MYLK	exon	0.11417	0	0.125299	0	0.101159	0	0.0912156	0.0425668	0.0870761	0	0.0989347	0	-2.99335	0.00803256	1
chr5:37114960|37120340	C5orf42	exon	0.205506	0	0.167065	0	0.151738	0.110123	0.159627	0.0425668	0.195921	0	0.123668	0	-2.27349	0.00804244	1
chr15:49235851|49292537	GALK2	exon	0.593683	0.0931967	0.563845	0	0.733402	0.638713	1.27702	0.808769	1.04491	0.0416148	0.618342	0.0690208	-1.31724	0.00813308	1
chr3:50108070|50108304	RBM5	exon	0.22834	0	0.187948	0	0.303477	0.0660738	0.114019	0.0638502	0.0435381	0	0.0742011	0	-2.3013	0.0082527	1
chrX:132278008|132283032	RAP2C-AS1	intron	0.22834	0	0.208831	0	0.151738	0.154172	0.136823	0.0425668	0.348304	0	0.173136	0	-2.37311	0.0083135
chr14:45118028|45130790	FKBP3	exon	1.11886	0.0931967	1.46182	0.106881	1.03688	1.23338	2.30319	1.36214	2.08983	0.166459	1.08828	0.0690208	-1.16154	0.00836496
chr11:17131916|17145942	PIK3C2A	exon	0.22834	0.0465983	0.355013	0.0267201	0.278187	0.132148	0.52449	0.212834	0.413612	0.0416148	0.222603	0	-1.23391	0.00861739	1
chrX:132281095|132283032	RAP2C-AS1	intron	0.525181	0.163094	0.522079	0	0.505794	0.616689	1.7331	0.723635	1.13199	0	1.11302	0.0460139	-1.68017	0.00864821
chr2:201760881|201761818	ALS2	exon	0.251173	0	0.146182	0	0.151738	0	0.205235	0.19155	0.195921	0	0.0989347	0	-3.25619	0.00878186	1
chr9:83768818|83788678	GKAP1	exon	0.274007	0.0698975	0.292364	0	0.252897	0.176197	0.752529	0.276684	0.304766	0	0.197869	0	-1.54112	0.00880621	1
chr6:56101472|56141983	COL21A1	exon	0.456679	0	0.584728	0	0.278187	0.396443	1.27702	0.979036	0.500688	0	0.321538	0	-2.34064	0.00882807
chr4:3186597|3189093	HTT	exon	0.137004	0	0.146182	0	0.0758692	0	0.228039	0.0851335	0.108845	0	0.0494674	0	-2.87099	0.00883703	1
chr2:72718103|72733118	EXOC6B	exon	4.72663	0.908668	4.44811	0.427522	4.45099	3.54596	9.66885	5.68266	7.18378	0.166459	3.63585	0.322097	-1.25919	0.00885722	1
chr1:28742403|28743986	YTHDF2	exon	0.0685019	0.139795	0.146182	0.0400802	0.101159	0.154172	0.0684117	0.170267	0.152383	0.0832296	0.0494674	0.0690208	1.30248	0.00887807
chr3:142736379|142762313	TRPC1	intron	0.205506	0	0.0835326	0	0.0505794	0.0440492	0.159627	0	0.130614	0	0.0494674	0	-3.05324	0.00902676	1
chr6:75702645|75703072	SENP6	exon	1.23303	0.209693	1.23211	0.0668004	1.06217	1.14528	2.25759	1.12802	1.2626	0.104037	0.989347	0.115035	-1.00829	0.00910217
chr8:53993668|54010492	TCEA1	exon	0.159838	0	0.125299	0	0.0758692	0.0440492	0.228039	0.0638502	0.0870761	0	0.173136	0	-2.25429	0.00911891	1
chr5:176943335|176951577	UIMC1	exon	0.0456679	0	0.0417663	0	0.126449	0.0440492	0.0456078	0	0.130614	0	0.123668	0	-2.77114	0.00912755	1
chr3:197865423|197866219	LRCH3	exon	0.251173	0.0465983	0.271481	0	0.455215	0.242271	0.570097	0.234117	0.261228	0	0.321538	0.0690208	-1.28834	0.00916998	1
chr14:71413948|71418196	SIPA1L1	exon	0.11417	0.0465983	0.125299	0.0534403	0	0.0660738	0	0.0638502	0	0.0416148	0.148402	0.161048	1.86094	0.00931036
chr13:32517857|32527532	N4BP2L2	exon	5.43448	1.02516	6.39024	0.534403	5.31084	5.15375	9.62325	5.53368	8.59877	0.603414	4.52626	0.552166	-0.991698	0.00939126	1
chr3:138570318|138572932	CEP70	exon	3.37942	0.512582	2.69393	0.146961	3.06006	3.70013	6.33948	3.46919	2.98236	0.270496	2.2013	0.253076	-1.03076	0.00943417
chr1:15717893|15721388	PLEKHM2	exon	0.388177	0	0.689144	0.0400802	0.354056	0.154172	0.592901	0.361818	0.21769	0	0.296804	0.0690208	-1.37761	0.00946938	1
chr7:158869855|158876691	WDR60	exon	0.365343	0	0.292364	0	0.278187	0.242271	0.729725	0.361818	0.391843	0.0416148	0.247337	0	-1.65651	0.00947233	1
chr19:39879555|39894495	FCGBP	exon	0.0456679	0.232992	0.0835326	0	0.101159	0.110123	0	0.106417	0	0.0624222	0	0.253076	2.91634	0.00950236
chr12:110485078|110487943	FAM216A	exon	0.159838	0	0.208831	0	0.177028	0.0880984	0.456078	0.234117	0.152383	0	0.197869	0	-2.02885	0.00971091	1
chr3:138570318|138572984	CEP70	exon	0.730686	0.116496	0.814442	0.0668004	1.08746	0.903008	1.82431	1.19187	0.936068	0	0.791478	0.0460139	-1.26968	0.00997029	1
																	72
